# Supplementary material for: PARP10 is critical for stress granule initiation
Source: Life Sci Alliance. 2025 Oct 9;8(12):e202403026. doi: 10.26508/lsa.202403026 (PMC12511761; doi:10.26508/lsa.202403026)
Supplement: Supplementary file 8 [file LSA-2024-03026_TableS1.xls]

## Sheet: siRNAs
siRNAs used in this study:
	Catalog No.	Company
siCon	4390843	Thermo Scientific
PARP3	L-009297-00-0005	Dharmacon
PARP4	L-007244-00-0005	Dharmacon
PARP6	L-013797-00-0005	Dharmacon
PARP7	L-013948-00-0005	Dharmacon
PARP8	L-015784-03-0005	Dharmacon
PARP9	L-014734-00-0005	Dharmacon
PARP10 #1	s39557	Thermo Scientific
PARP10 #2	4392420	Thermo Scientific
PARP10 #3	s195494	Thermo Scientific
PARP11	s32667	Thermo Scientific
PARP12	s34882	Thermo Scientific
PARP13	HSS125638	Thermo Scientific
PARP14	D-023583-02-0005	Dharmacon
PARP15	s46585	Thermo Scientific
PARP16	4392420	Thermo Scientific

## Sheet: Primers
qPCR primers used in this study:
	Forward primer	Reverse primer
RPLP0	CCATTGAAATCCTGAGTGATGTG	GTCGAACACCTGCTGGATGAC
PARP3	TGCTCCAAGACAGCAACCGCT	GACTGGCCGACCTCTCCCACA
PARP4	TCGCCTGCGGTATCGGTTCT	ACTCCGGCACCACACTGGGA
PARP6	ACTCCGGCACCACACTGGGA	ACTCCGGCACCACACTGGGA
PARP7	AAAGGAGACCCCTCTTCCGCTCC	GTGGGAACCCCACCAAGTGTCTGTA
PARP8	CTTTGCGCAGGTCGCCAAGTT	CCGCAGCAGCTTATGCGTTTTGG
PARP9	TGGCGCTCGTTAGGACAGTGG	GCTCTTGAGTTGGAGGCACAGGA
PARP10	GCACCGGCAGTGCCTGACAT	CCCGTAGACCGTGGCGTTGC
PARP11	ACGTCAGATACCCAGTGGGGCTG	TGGTATCCGGCTGAAACATGTGC
PARP12	CCTACGGCAAGGGGAGCTACTT	TCGTGTGGGTCTGCGTGTCG
PARP13	GAGAGGGCCAGACCATCAGCCA	CCTCCTGAGGACGAAAGGTCGCA
PARP14	GGCTCCGTGCCACACGTCAA	CATATGCCACAGCATTCTTTCCGGC
PARP15	TCGGAAATCAGGTGTGTCAAGAGC	TCTGTGAGGCTGTGCAGCTAGT
PARP16	AACCAGCTGCTGCGAGTGAAGT	GGCTCGAAGCCCTGCTCTTGG

## Sheet: Chemicals and reagents
Chemicals/Reagents used in this study:
	Catalog No.	Company
Sodium arsenite	S7400	Millipore Sigma
Doxycycline Hyclate	D9891	Millipore Sigma
jetPRIME DNA transfection reagent	55-132	Genesee Scientific
Cycloheximide	1810	Millipore Sigma
SUPERase·In™ RNase Inhibitor	AM2694	Thermo Scientific
SYBR™ Green Universal Master Mix	4309155	Thermo Scientific
SuperScript™ VILO™ cDNA Synthesis Kit	11754050	Thermo Scientific

## Sheet: Primary Antibodies
Antibodies used for Immunofluorescence:
	Species	Dilution	Catalog No.	Company
eIF3b	goat	1:500	sc-16377	Santa Cruz Biotechnology
G3BP1	mouse	1:500	sc-365338	Santa Cruz Biotechnology
FLAG	rabbit	1:500	F7425	Millipore Sigma
Antibodies used for western blotting:
	Species	Dilution	Catalog No.	Company
Pan-ADPr	rabbit	1:500	83732	Cell Signaling Technology
RACK1	mouse	1:500	sc-17754	Santa Cruz Biotechnology
GFP	mouse	1:500	11814460001	Millipore Sigma
FLAG	mouse	1:1000	F1804	Millipore Sigma
β-actin	mouse	1:5000	A1978	Millipore Sigma
MAR	rabbit	1:500	HCA354	Bio-Rad
PAR	mouse	1:500	4335-MC-100	RnD systems
eIF3i	mouse	1:500	sc-374156	Santa Cruz Biotechnology
eIF3e	rabbit	1:1000	A302-985A	Bethyl Laboratories
eIF3g	rabbit	1:1000	A301-757A	Bethyl Laboratories
eIF3j	rabbit	1:1000	10439-1-AP	ProteinTech
eIF4AI/II	mouse	1:500	sc-377315	Santa Cruz Biotechnology
PARP10	rat	1:500	MABE1044	Millipore Sigma
eIF2a	rabbit	1:1000	sc-11386	Santa Cruz Biotechnology
p- eIF2a	rabbit	1:1000	ab32157	abcam
TRIM25	rabbit	1:1000	12573-1-AP	ProteinTech
PABPC4	rabbit	1:1000	ab66897	abcam

## Sheet: Secondary Antibodies
Secondary Antibodies used for western blotting:
	Dilution	Catalog No.	Company
IRDye 680LT Donkey anti-Rabbit IgG (H + L)	1:10000	926-68023	Li-Cor
IRDye 800CW Donkey anti-Mouse IgG (H + L)	1:10000	926-32212	Li-Cor
IRDye® 680RD Goat anti-Rat IgG	1:10000	926-68076	Li-Cor
Secondary Antibodies used for Immunofluorescence:
	Dilution	Catalog No.	Company
AffiniPure ANTI-GOAT (Cy5)	1:500	705-175-147	Jackson ImmunoResearch
AffiniPure ANTI-RABBIT (Cy5)	1:500	711-175-152	Jackson ImmunoResearch
AffiniPure ANTI-MOUSE (Cy3)	1:500	715-165-150	Jackson ImmunoResearch
				0.388889
